# Supplementary material for: Secondary Evolution of a Self-Incompatibility Locus in the Brassicaceae Genus Leavenworthia
Source: PLoS Biol. 2013 May 14;11(5):e1001560. doi: 10.1371/journal.pbio.1001560 (PMC3653793; doi:10.1371/journal.pbio.1001560)
Supplement: Table S1 — Highest matches obtained in BLASTn searches using the full-length genomic sequence of the Leavenworthia a1-1 LaLal2 allele. (XLSX) [file pbio.1001560.s008.xlsx]

## Sheet: Sheet1
Accession	Description	Max score	Total score	Query coverage	E value	Max ident
XM_002868900.1 (NCBI Gene ID_9305017)	Arabidopsis lyrata subsp. lyrata predicted protein, mRNA	398	544	0.41	2e-106	0.75
XM_002866851.1	Arabidopsis lyrata subsp. lyrata predicted protein, mRNA	159	224	0.09	9e-35	0.8
FJ670494.1	Brassica cretica haplotype Bcr204c SRK protein gene, exons 4 through 7 and partial cds	143	215	0.07	7e-30	0.84
FJ670493.1	Brassica cretica haplotype Bcr204b SRK protein gene, exons 4 through 7 and partial cds	143	215	0.07	7e-30	0.84
FJ670492.1	Brassica cretica haplotype Bcr204a SRK protein gene, exons 4 through 7 and partial cds	143	215	0.07	7e-30	0.84
FJ670491.1	Brassica cretica haplotype Bcr203d SRK protein gene, exons 4 through 7 and partial cds	143	215	0.07	7e-30	0.84
FJ670490.1	Brassica cretica haplotype Bcr203c SRK protein gene, exons 4 through 7 and partial cds	143	263	0.11	7e-30	0.84
FJ670489.1	Brassica cretica haplotype Bcr203b SRK protein gene, exons 4 through 7 and partial cds	143	215	0.07	7e-30	0.84
FJ670488.1	Brassica cretica haplotype Bcr203a SRK protein gene, exons 4 through 7 and partial cds	143	263	0.11	7e-30	0.84
FJ670485.1	Brassica cretica haplotype Bcr201b SRK protein gene, exons 4 through 7 and partial cds	143	211	0.07	7e-30	0.82
FJ670484.1	Brassica cretica haplotype Bcr201a SRK protein gene, exons 4 through 7 and partial cds	143	263	0.11	7e-30	0.82
AB298880.1	Brassica rapa SRK-40 mRNA for S-locus receptor kinase, partial cds	143	320	0.14	7e-30	0.84
AB211197.1	Brassica rapa SRK40 mRNA for S-receptor kinase, complete cds	143	456	0.33	7e-30	0.84
AB024416.1	Brassica oleracea SRK2-b mRNA, complete cds	143	445	0.23	7e-30	0.84
EU075136.1	Arabidopsis halleri S-receptor kinase (SRK) gene, SRK-AhSRK15 allele, exon 1 and partial cds	141	141	0.06	2e-29	0.76
HQ379631.1	Arabidopsis lyrata haplotype Aly-S50 S-locus region genomic sequence	138	897	0.33	3e-28	0.77
GQ351355.1	Arabidopsis lyrata S-locus receptor kinase 25 (SRK25) gene, complete cds	138	450	0.27	3e-28	0.87
FJ670497.1	Brassica cretica haplotype Bcr206b SRK protein gene, exons 4 through 7 and partial cds	138	209	0.07	3e-28	0.84
FJ670496.1	Brassica cretica haplotype Bcr206a SRK protein gene, exons 4 through 7 and partial cds	138	209	0.07	3e-28	0.84
FJ670495.1	Brassica cretica haplotype Bcr205 SRK protein gene, exons 4 through 7 and partial cds	138	209	0.07	3e-28	0.84
FJ670487.1	Brassica cretica haplotype Bcr202b SRK protein gene, exons 4 through 6 and partial cds	138	209	0.07	3e-28	0.84
FJ670486.1	Brassica cretica haplotype Bcr202a SRK protein gene, exons 5 through 7 and partial cds	138	258	0.11	3e-28	0.84
AB298882.1	Brassica rapa SRK-44 mRNA for S-locus receptor kinase (kinase domain), partial cds	138	322	0.14	3e-28	0.84
AB270772.1	Brassica napus BnSRK-6 gene for S receptor kinase, complete cds	138	445	0.28	3e-28	0.84
AB270768.1	Brassica napus BnSRK-6 mRNA for S receptor kinase, partial cds	138	435	0.28	3e-28	0.84
AB180903.1	Brassica oleracea S-15 SRK gene for S-locus receptor kinase, complete cds	138	445	0.28	3e-28	0.84
AB211198.1	Brassica rapa SRK44 mRNA for S-receptor kinase, complete cds	138	395	0.24	3e-28	0.84
Y18260.1	Brassica oleracea mRNA for SRK15 protein, partial	138	435	0.28	3e-28	0.84
Y18259.1	Brassica oleracea mRNA for SRK5 protein, partial	138	442	0.3	3e-28	0.84
	(1)Results were obtained in June 2012 using the a1-1 LaLal2 full-length genomic sequence as a query in searches performed in the NCBI nucleotide collection (nr/nt) database with Leavenworthia sequences excluded in the search parameters.
