# Supplementary material for: Secondary Evolution of a Self-Incompatibility Locus in the Brassicaceae Genus Leavenworthia
Source: PLoS Biol. 2013 May 14;11(5):e1001560. doi: 10.1371/journal.pbio.1001560 (PMC3653793; doi:10.1371/journal.pbio.1001560)
Supplement: Table S3 — Highest matches obtained in BLASTn searches using the cDNA (A) or the amino acid (B) sequences of the a1-1 LaSCRL allele. (XLSX) [file pbio.1001560.s010.xlsx]

## Sheet: Sheet1
(A)
Accession	Description	Max score	Total score	Query coverage	E value	Max ident
XM_002866867.1 (NCBI Gene ID_9302985)	Arabidopsis lyrata subsp. lyrata hypothetical protein, mRNA	66.2	66.2	0.22	1e-07	0.83
CP001560.1	Escherichia blattae DSM 4481, complete genome	46.4	46.4	0.17	0.1	0.82
AC120985.3	Oryza sativa Japonica Group chromosome 5 clone OJ1532_D06, complete sequence	44.6	44.6	0.11	0.35	0.91
JN730534.1	Cyprinus carpio clone 292821 microsatellite sequence	41	41	0.11	4.3	0.88
HE601624.1	Schistosoma mansoni strain Puerto Rico chromosome 1, complete genome	41	41	0.08	4.3	0.96
HQ664953.1	Human parvovirus B19 strain DRK1 NS1 gene, partial cds; and VP1/2 gene, complete cds	41	41	0.09	4.3	0.93
(B)
Accession	Description	Max score	Total score	Query coverage	E value	Max ident
XP_002866915.1 (NCBI Gene ID_9305018)	hypothetical protein ARALYDRAFT_912515 [Arabidopsis lyrata subsp. lyrata] >gb|EFH43174.1| hypothetical protein ARALYDRAFT_912515 [Arabidopsis lyrata subsp. lyrata]	47	47	0.82	2e-05	0.38
XP_002866913.1 (NCBI Gene ID_9302985)	hypothetical protein ARALYDRAFT_912510 [Arabidopsis lyrata subsp. lyrata] >gb|EFH43172.1| hypothetical protein ARALYDRAFT_912510 [Arabidopsis lyrata subsp. lyrata]	44.3	44.3	0.82	0.0002	0.33
XP_002878772.1	hypothetical protein ARALYDRAFT_320269 [Arabidopsis lyrata subsp. lyrata] >gb|EFH55031.1| hypothetical protein ARALYDRAFT_320269 [Arabidopsis lyrata subsp. lyrata]	35.8	35.8	0.7	0.18	0.36
P0CAY1.1	RecName: Full=Putative defensin-like protein 42	35.4	35.4	0.64	0.2	0.36
NP_001031408.1	putative defensin-like protein 38 [Arabidopsis thaliana] >sp|Q2V462.1|DEF38_ARATH RecName: Full=Putative defensin-like protein 38; Flags: Precursor >gb|AEC07602.1| putative defensin-like protein 38 [Arabidopsis thaliana]	35.4	35.4	0.7	0.22	0.38
XP_002880279.1	hypothetical protein ARALYDRAFT_904180 [Arabidopsis lyrata subsp. lyrata] >gb|EFH56538.1| hypothetical protein ARALYDRAFT_904180 [Arabidopsis lyrata subsp. lyrata]	34.7	34.7	0.72	0.47	0.32
AAT92145.1	putative salivary secreted peptide [Ixodes pacificus]	34.7	34.7	0.84	0.5	0.28
XP_002376253.1	conserved hypothetical protein [Aspergillus flavus NRRL3357] >ref|XP_003190084.1| hypothetical protein AOR_1_1742194 [Aspergillus oryzae RIB40] >gb|EED54981.1| conserved hypothetical protein [Aspergillus flavus NRRL3357]	35.8	35.8	0.86	0.56	0.25
YP_004347099.1	hypothetical protein LAU_0136 [Lausannevirus] >gb|AEA06987.1| hypothetical protein LAU_0136 [Lausannevirus]	33.9	33.9	0.86	2.9	0.29
NP_001030645.1	defensin-like protein 204 [Arabidopsis thaliana] >sp|Q56XB0.1|DF204_ARATH RecName: Full=Defensin-like protein 204; Flags: Precursor >dbj|BAD93850.1| hypothetical protein [Arabidopsis thaliana] >gb|AEE74286.1| defensin-like protein 204 [Arabidopsis thaliana]	32.3	32.3	0.82	3	0.29
YP_004093464.1	signal peptidase I [Bacillus cellulosilyticus DSM 2522] >gb|ADU28733.1| signal peptidase I [Bacillus cellulosilyticus DSM 2522]	33.1	33.1	0.7	4.8	0.26
XP_002196497.1	PREDICTED: tubulin, delta 1 [Taeniopygia guttata]	32.7	32.7	0.43	8.4	0.4
NP_001031400.1	putative defensin-like protein 191 [Arabidopsis thaliana] >sp|Q2V466.1|DF191_ARATH RecName: Full=Putative defensin-like protein 191; Flags: Precursor >gb|AEC07378.1| putative defensin-like protein 191 [Arabidopsis thaliana]	31.2	31.2	0.82	8.6	0.3
	(1)Results were obtained in June 2012 using (A) the a1-1 SCRL cDNA sequence as a query in searches performed in the NCBI nucleotide collection (nr/nt) database and (B) the a1-1 SCRL amino acid sequence as a query in BLASTp searches performed in the NCBI non-redundant protein sequences (nr) database.
