# Supplementary material for: Secondary Evolution of a Self-Incompatibility Locus in the Brassicaceae Genus Leavenworthia
Source: PLoS Biol. 2013 May 14;11(5):e1001560. doi: 10.1371/journal.pbio.1001560 (PMC3653793; doi:10.1371/journal.pbio.1001560)
Supplement: Table S5 — List of PCR primers used. (XLSX) [file pbio.1001560.s012.xlsx]

## Sheet: Sheet1
	Name	Dir.	Sequence (5'-3')
Lal2 fosmid library screen	Lal-Sdomain5’-F1	F	ACCTTTGGTGGCAGAGCTTC
primary PCR	Lal-Sdomain3’-R	R	AATGCTGTACAGTTGCAATTC
Lal2 fosmid library screen	LalGenF	F	TTCTATGGCAGAGCTTTGA
secondary nested PCR	LalRcon	R	ACYTCTTCTCRCATTCTTCC
a1-1_LaLal2 RT-PCR	TNC_Lal2_Exon1-F	F	AAGTTACAACACCGATGAGG
expression pattern	Lal2_Exon7-R1	R	AGTACAGGATCTACTATCTC
LaLal2 RT-PCR	Lal2-Exon5-F1	F	ACCAAGATTCTCGGTTTAGG
Stigma (-2) expression	Lal2-Exon7-R1	R	AGTACAGGATCTACTATCTC
LaLal2 5' RACE	5'RACE outer	F	GCTGATGGCGATGAATGAACACTG
primary PCR	Lal2_5'RACE_R1	R	AGCACGAAATTGCCGTTATC
LaLal2 5' RACE	5'RACE inner	F	CGCGGATCCGAACACTGCGTTTGCTGGCTTTGATG
secondary PCR	Lal2_5'RACE_R2	R	AATTGCCGTTATCCAGAAGC
LaLal2 3' RACE	Lal2_Exon6_F	F	TTGAAATTGTCAGTGGCAAG
primary PCR	3'RACE outer	R	GCGAGCACAGAATTAATACGACT
LaLal2 3' RACE	Lal2_Exon7_F	F	AGATAGTAGATCCTGTACTC
secondary PCR	3'RACE inner	R	CGCGGATCCGAATTAATACGACTCACTATAGG
a1-1 SCRL RT-PCR	SCR_TNC_F1	F	AATGGCCAAAAGTGTATGGC
	SCR_TNC_R1	R	GGAAACATGAGATGAGCAAC
a1-2 and a2 SCRL	SCR_A2_F3	F	ATGGCTAAAAGTGTAAGGC
RT-PCR	SCR_A2_R3	R	TTATAGAGCACCAACAAAGG
a4 SCRL RT-PCR	SCR_Rus_2F	F	AACAGGTAAGTCTTGTTAACTTC
	SCR_Rus_2R	R	TTCCAACAATTTACTCTAAAGC
a1-1 SCRL 5' RACE	5'RACE outer	F	see above
primary PCR	SCR_TNC_R1	R	GGAAACATGAGATGAGCAAC
a1-1 SCRL 5' RACE	5'RACE inner	F	see above
secondary PCR	SCR_TNC_R2	R	AACAAGGCCTTACTCTGCAG
a1-1 SCRL 3' RACE	SCR_TNC_F1	F	see above
primary PCR	3'RACE outer	R	see above
a1-1 SCRL 3' RACE	SCR_TNC_F2	F	TGGCTTACTAGTTTCATCAG
secondary PCR	3'RACE inner	R	see above
a1-2 & a2 SCRL 5' RACE	5'RACE outer	F	see above
primary PCR	SCR_A2_R3	R	see above
a1-2 & a2 SCRL 5' RACE	5'RACE inner	F	see above
secondary PCR	SCR_A2_R4	R	TTTCCTTGTGGGGAACTTTC
a1-2 & a2 SCRL 3' RACE	SCR_A2_F3	F	see above
primary PCR	3'RACE outer	R	see above
a1-2 & a2 SCRL 3' RACE	SCR_A2_F4	F	GCTTCATCATCTATCTAACG
secondary PCR	3'RACE inner	R	see above
ARK3-Ubox region	ARK3_2eF	F	CTCCAAAGATCTCGGATTTC
primary PCR	PUB8_2eR	R	CGTTAACAGAGTAGCAGCAA
ARK3-Ubox region	ARK3_3eF	F	TGGTCTCTTGTGTGTTCAAG
secondary nested PCR	PUB8_3eR	R	AAGCTTGGGATAGAGACTGA
Actin RT-PCR	Actin F	F	TATGCACTTCCACATGCTAT
	Actin R	R	CTTTGCGATCCACATCTGCTG
a1-2 SCRL allele	A2_gSCR_F1	F	TTGTGTTGACATGGTTGCAGG
	A2_gSCR_R3	R	TTGTGTTGTTATTAAGAGGG
a1-2 Lal2 allele	Lal2_Sdomain5'-F2	F	TTCTATGGCAGAGCTTTG
	Lal2-Exon7-R1	R	see above
A. lyrata SCRL RT-PCR	Al_SCRL_Exon1_F	F	TAGCTTCTTCATCACTTTGG
& polymorphism	Al_SCRL_Exon2_R	R	TATCTTCCTTTCGGAGTAGC
A. lyrata Lal2 RT-PCR	Al_Lal2_Exon1_F1	F	TTCCAGCCTTGACACGTATC
	Al_Lal2_Exon7_R2	R	TAAGCCGATCTGTACGCATC
A. lyrata Lal2	Al_Lal2_Exon1_F	F	TTCTTCAAACCTGCAACGAG
polymorphism	Al_Lal2_Exon2_R	R	ACAAGTAACAAACAGCCTCC
